# Supplementary material for: Metabolomics and pathway analyses to characterize metabolic alterations in pregnant dairy cows on D 17 and D 45 after AI
Source: Sci Rep. 2018 Apr 13;8:5973. doi: 10.1038/s41598-018-23983-2 (PMC5899158; doi:10.1038/s41598-018-23983-2)
Supplement: Supplementary file 2 — Supplemental table 1 [file 41598_2018_23983_MOESM2_ESM.xlsx]

## Sheet: Sheet1
Y. S. Guo1, J.Z.Tao1:Metabolomics and pathway analyses to characterize metabolic alterations in pregnant dairy cows on D 17 and D 45 after AI
Supplemental Table 1: VIP from OPLS-DA model and statistical results of Matching altered metabolites(Group A vs Group B)
Var ID (Primary)	Mass value	VIP	Matching altered metabolites	HMDB	KEGG	Mann-Whitney U Test						FDR Test
						Mean Rank		Mann-Whitney U	Wilcoxon W	Asymp. Sig. (2-tailed)	Exact Sig. [2*(1-tailed Sig.)]	rank	FDR
42.125	627.806	1.70181	DG(22:5(7Z,10Z,13Z,16Z,19Z)/15:0/0:0)	HMDB07735	C00641	Group A	12.3333	6	42	0.00389242	0.00246812	1	0.000877193
						Group B	5.25
637.669	609.35	2.26749	DG(14:1/22:6)	HMDB07063	C00641	Group A	11.1667	2	38	0.0045087	0.002664	2	0.00175439
						Group B	4.75
787.017	569.451	2.01968	DG(16:0/16:0)	HMDB07098	C00641	Group A	15.0833	17	72	0.00456629	0.00343619	3	0.00263158
						Group B	7.2
752.935	372.336	2.22203	Tetradecanoylcarnitine	HMDB05066	NA	Group A	10.1	4	19	0.0101123	0.00799201	4	0.00350877
						Group B	3.8
788.92	481.399	2.02732	11-Oxo-androsterone glucuronide	HMDB10338	NA	Group A	10	3	31	0.010128	0.00815851	5	0.00438596
						Group B	4.42857
320.653	196.146	1.53263	L-Dopa	HMDB00181	NA	Group A	9.57143	3	24	0.010128	0.00815851	6	0.00526316
						Group B	4
648.971	615.354	1.82426	DG(22:4/14:0)	HMDB07675	C00641	Group A	15.5	24	90	0.00972209	0.00862524	7	0.00614035
						Group B	8.18182
599.757	587.322	2.12152	25-Hydroxyvitamin D2-25-glucuronide	HMDB10342	NA	Group A	15.5	24	90	0.00974012	0.00862524	8	0.00701754
						Group B	8.18182
41.918	831.768	1.82129	TG(14:0/17:1(9Z)/19:1(9Z))[iso6]	HMDB05374	C00422	Group A	9.16667	2	23	0.0104056	0.00865801	9	0.00789474
						Group B	3.83333
502.371	172.147	1.70695	Glycerol 3-phosphate	HMDB00126	C00093	Group A	13.5455	16	61	0.0108941	0.00969278	10	0.00877193
						Group B	6.77778
692.116	643.256	2.04635	DG(20:2(11Z,14Z)/18:3(9Z,12Z,15Z)/0:0)	HMDB07424	C00641	Group A	13.5455	16	61	0.0108941	0.00969278	11	0.00964912
						Group B	6.77778
40.086	691.828	1.54902	DG(20:4(5Z,8Z,11Z,14Z)/22:5(7Z,10Z,13Z,16Z,19Z)/0:0)	HMDB08923	C00641	Group A	13.5455	19	74	0.0112433	0.0100931	12	0.0105263
						Group B	6.77778
548.454	160.089	2.05945	2-Methylbutyrylglycine	HMDB00339	NA	Group A	14.2273	19.5	74.5	0.0123967	0.0100931	13	0.0114035
						Group B	7.45
40.373	181.98	1.85651	4-Pyridoxic acid	HMDB00017	C00847	Group A	14.1818	20	75	0.0137156	0.0127184	14	0.0122807
						Group B	7.5
759.325	193.074	1.28551	4-Aminohippuric acid	HMDB00127	NA	Group A	14.9091	23	89	0.0137729	0.0128375	15	0.0131579
						Group B	8.09091
41.297	783.838	1.70945	FAD	HMDB01248	C00016	Group A	15.2083	27.5	93.5	0.0177834	0.0156056	16	0.0140351
						Group B	8.5
776.579	551.396	1.79959	UDP-L-rhamnose	HMDB12305	C02199	Group A	15.1667	28	94	0.019349	0.0187948	17	0.0149123
						Group B	8.54545
654.059	507.334	1.80936	11-Hydroxyprogesterone 11-glucuronide	HMDB10364	C00641	Group A	14.7273	25	91	0.0197477	0.0192308	18	0.0157895
						Group B	8.27273
658.663	615.354	1.76436	Diacylglycerol(22:4/14:0)	HMDB07675	C00641	Group A	14	22	77	0.0201368	0.0196645	19	0.0166667
						Group B	7.7
596.877	541.318	1.86758	Tetrahydroaldosterone-3-glucuronide	HMDB10357	NA	Group A	14	22	77	0.0201368	0.0196645	20	0.0175439
						Group B	7.7
37.736	942.984	1.96314	TG(58:2)	HMDB05450	C00422	Group A	14	22	77	0.0201368	0.0196645	21	0.0184211
						Group B	7.7
347.482	193.074	1.59026	Quinic acid	HMDB00193	C00311	Group A	13.8889	19	85	0.0203981	0.0200405	22	0.0192982
						Group B	7.72727
39.869	701.857	1.98642	DG(20:4/22:0)	HMDB07550	C00641	Group A	12.5455	16	52	0.0207764	0.0203488	23	0.0201754
						Group B	6.5
43.669	240.136	1.27111	Tetrahydrobiopterin	HMDB00027	C00272	Group A	10.5	8	36	0.0206376	0.0205128	24	0.0210526
						Group B	5.14286
682.494	635.341	1.78096	DG(18:3/20:5)	HMDB07288	C00641	Group A	14.6364	26	92	0.0234855	0.0233077	25	0.0219298
						Group B	8.36364
41.114	613.477	1.58611	DG(22:6/14:0)	HMDB07762	C00641	Group A	14.3333	26	81	0.0249682	0.0249163	26	0.022807
						Group B	8.1
548.435	537.343	1.61838	DG(16:0/14:1)	HMDB07096	C00641	Group A	14.3333	26	81	0.0249682	0.0249163	27	0.0236842
						Group B	8.1
40.145	293.932	1.81562	Androstanediol	HMDB00495	C07632	Group A	12.9167	19	55	0.0252603	0.0252441	28	0.0245614
						Group B	6.875
332.414	216.046	1.22846	3-Hydroxydodecanoic acid	HMDB00387	NA	Group A	10.1111	8	29	0.0250148	0.0255744	29	0.0254386
						Group B	4.83333
690.11	558.328	1.57853	Adenosine diphosphate ribose	HMDB01178	C00301	Group A	15	30	96	0.0266782	0.0268002	30	0.0263158
						Group B	8.72727
41.39	647.864	1.7607	PA(16:0/16:0)	HMDB00674	C00416	Group A	15	30	96	0.0267157	0.0268002	31	0.027193
						Group B	8.72727
658.818	683.341	1.99361	PE(18:4/14:0)	HMDB09184	C00350	Group A	11.5556	13	49	0.0268855	0.0273961	32	0.0280702
						Group B	6.125
550.591	535.365	1.45458	No matching			Group A	12.7	18	63	0.0272151	0.0279287	33	0.0289474
						Group B	7
349.91	579.876	1.37087	DG(18:1/15:0)	HMDB07213	C00641	Group A	10.375	9	37	0.0278905	0.0289044	34	0.0298246
						Group B	5.28571
545.949	513.307	1.37902	Taurocholic acid	HMDB00036	C05122	Group A	13.0909	21	66	0.0303685	0.0310312	35	0.0307018
						Group B	7.33333
780.14	657.503	2.0668	DG(20:3/0:0/18:2)	HMDB56237	C00641	Group A	10.7778	11	39	0.0300106	0.0311189	36	0.0315789
						Group B	5.57143
39.735	605.324	1.49664	DG(20:2/15:0)	HMDB07416	C00641	Group A	9.14286	6	27	0.0321246	0.034965	37	0.0324561
						Group B	4.5
637.722	625.313	1.09068	DG(15:0/22:6)	HMDB07092	C00641	Group A	13.3	22	77	0.0342937	0.035463	38	0.0333333
						Group B	7.7
40.234	511.889	1.41222	2,5-Diaminopyrimidine nucleoside triphosphate	HMDB06821	C05923	Group A	14.1667	28	83	0.0348568	0.0358279	39	0.0342105
						Group B	8.3
646.578	278.188	1.6492	Alpha-Linolenic acid	HMDB01388	C06427	Group A	14.125	28.5	83.5	0.0376889	0.0358279	40	0.0350877
						Group B	8.35
627.447	641.24	1.6465	5-Methyltetrahydropteroyltri-L-glutamate	HMDB07482	C00641	Group A	11.4444	14	50	0.034154	0.0359523	41	0.0359649
						Group B	6.25
41.034	569.349	1.54517	Deoxycholic acid 3-glucuronide	HMDB02746	C03033	Group A	14.8333	32	98	0.0363427	0.037418	42	0.0368421
						Group B	8.90909
692.043	543.333	1.49297	Cortolone-3-glucuronide	HMDB10320	NA	Group A	14.8333	32	98	0.0363427	0.037418	43	0.0377193
						Group B	8.90909
40.005	329.257	1.66357	Docosahexaenoic acid	HMDB02596	C06429	Group A	14.8333	32	98	0.0363427	0.037418	44	0.0385965
						Group B	8.90909
613.652	527.322	2.05646	17-beta-estradiol 3-sulfate-17-(beta-D-glucuronide)	HMDB10358	C11289	Group A	11	12	48	0.0356919	0.0379176	45	0.0394737
						Group B	6
675.372	477.323	2.31461	Retinoyl b-glucuronide	HMDB03141	C11061	Group A	10.25	10	38	0.0370731	0.0400932	46	0.0403509
						Group B	5.42857
678.199	609.326	1.7752	DG(14:1/22:6)	HMDB07063	C00641	Group A	10.6667	12	40	0.0390083	0.0417832	47	0.0412281
						Group B	5.71429
40.223	919.812	1.45074	Decanoyl-CoA (n-C10:0CoA)	HMDB06404	C05274	Group A	10.4	11	32	0.0393184	0.041958	48	0.0421053
						Group B	5.33333
606.211	541.318	1.71109	Tetrahydroaldosterone-3-glucuronide	HMDB07011	NA	Group A	14.0417	29.5	84.5	0.0442538	0.0425704	49	0.0429825
						Group B	8.45
713.729	593.369	1.99613	DG(20:1/14:0)	HMDB07385	C00641	Group A	11.8	17	53	0.0409927	0.0434206	50	0.0438596
						Group B	6.625
54.086	239.939	1.14705	Tetrahydrobiopterin	HMDB00027	C00491	Group A	12.5	20	65	0.0412268	0.0434736	51	0.0447368
						Group B	7.22222
502.469	687.284	1.4596	DG(22:6/20:4)	HMDB07779	C00641	Group A	14.75	33	99	0.042254	0.0438791	52	0.045614
						Group B	9
75.796	582.328	1.14274	DG(15:0/0:0/18:0)	HMDB07155	C00641	Group A	11.625	15	60	0.0433081	0.0464007	53	0.0464912
						Group B	6.66667
39.912	633.869	1.87677	PE(14:0/14:1(9Z))	HMDB08822	C00350	Group A	12.9091	23	68	0.0440827	0.0464515	54	0.0473684
						Group B	7.55556
41.468	601.248	1.4037	DG(15:0/20:5)	HMDB07085	C00641	Group A	13.4444	23	89	0.0440827	0.0464515	55	0.0482456
						Group B	8.09091
759.243	551.396	1.67522	UDP-L-rhamnose	HMDB12305	C02199	Group A	12.6667	22	58	0.0448623	0.0473446	56	0.0491228
						Group B	7.25
42.449	645.272	1.18092	DG(20:3/18:1)	HMDB07478	C00641	Group A	8.28571	5	20	0.0423571	0.0479798	57	0.05
						Group B	4
