# Supplementary material for: Metabolomics and pathway analyses to characterize metabolic alterations in pregnant dairy cows on D 17 and D 45 after AI
Source: Sci Rep. 2018 Apr 13;8:5973. doi: 10.1038/s41598-018-23983-2 (PMC5899158; doi:10.1038/s41598-018-23983-2)
Supplement: Supplementary file 3 — Supplemental table 2 [file 41598_2018_23983_MOESM3_ESM.xls]

## Sheet: Sheet1
Y. S. Guo1, J.Z.Tao1:Metabolomics and pathway analyses to characterize metabolic alterations in pregnant dairy cows on D 17 and D 45 after AI
Supplemental Table 2: VIP from OPLS-DA model and statistical results of Matching altered metabolites(Group A vs Group C)
Var ID (Primary)	Mass value	VIP	Matching altered metabolites	HMDB	KEGG	Mann-Whitney U Test						FDR Test
						Mean Rank		Mann-Whitney U	Wilcoxon W	Asymp. Sig. (2-tailed)	Exact Sig. [2*(1-tailed Sig.)]	Rank	FDR
40.086	691.828	1.54902	DG(20:4(5Z,8Z,11Z,14Z)/22:5(7Z,10Z,13Z,16Z,19Z)/0:0)	HMDB08923	C00641	Group A	14	0	36	0.000279949	2.64613e-05	1	0.000183824
						Group C	4.5
752.935	372.336	2.22203	Tetradecanoylcarnitine	HMDB05066	NA	Group A	13.5	0	36	0.000379285	4.57059e-05	2	0.000367647
						Group C	4.5
40.223	919.812	1.45074	Decanoyl-CoA (n-C10:0CoA)	HMDB06404	C05274	Group A	13.4	1	37	0.000529757	9.14119e-05	3	0.000551471
						Group C	4.625
40.01	367.419	1.42867	Tetracosanoic acid	HMDB02003	C08320	Group A	17.5	12	90	0.000532006	0.000201172	4	0.000735294
						Group C	7.5
40.071	487.865	1.52016	No matching			Group A	17.5	12	90	0.000532006	0.000201172	5	0.000919118
						Group C	7.5
41.114	613.477	1.58611	DG(22:6/14:0)	HMDB07762	C00641	Group A	17.5	12	90	0.000532006	0.000201172	6	0.00110294
						Group C	7.5
42.125	627.806	1.70181	DG(22:5(7Z,10Z,13Z,16Z,19Z)/15:0/0:0)	HMDB07735	C00641	Group A	14.5556	4	59	0.00081073	0.000259802	7	0.00128676
						Group C	5.9
502.469	687.284	1.4596	DG(22:6/20:4)	HMDB07779	C00641	Group A	17.4167	13	91	0.000658337	0.000274392	8	0.00147059
						Group C	7.58333
40.005	329.257	1.66357	Docosahexaenoic acid	HMDB02596	C06429	Group A	17.4167	13	91	0.000654772	0.000274392	9	0.00165441
						Group C	7.58333
40.225	361.92	1.52377	Aldosterone	HMDB00037	C01780	Group A	17.3333	14	92	0.000812117	0.00037128	10	0.00183824
						Group C	7.66667
39.946	677.312	1.33218	DG(16:0/24:1)	HMDB07123	C00641	Group A	17.3333	14	92	0.000812117	0.00037128	11	0.00202206
						Group C	7.66667
40.156	453.93	1.35512	20-Hydroxy-leukotriene E4	HMDB12639	C03577	Group A	17.3333	14	92	0.000812117	0.00037128	12	0.00220588
						Group C	7.66667
692.043	543.333	1.49297	Cortolone-3-glucuronide	HMDB10320	NA	Group A	17.3333	14	92	0.000809985	0.00037128	13	0.00238971
						Group C	7.66667
675.361	592.282	1.67839	2-Hydroxyestrone-1-S-glutathione	HMDB12623	NA	Group A	17.3333	14	92	0.000807858	0.00037128	14	0.00257353
						Group C	7.66667
700.981	314.246	1.52384	Decanoylcarnitine	HMDB00651	NA	Group A	16.9091	12	90	0.000889049	0.000400864	15	0.00275735
						Group C	7.5
40.145	293.932	1.81562	Androstanediol	HMDB00495	C07632	Group A	16.5	12	78	0.000889049	0.000400864	16	0.00294118
						Group C	7.09091
41.172	501.86	1.38538	LysoPE(20:3(8Z,11Z,14Z)/0:0)	HMDB11516	NA	Group A	15.6667	10	65	0.000977575	0.000429911	17	0.003125
						Group C	6.5
635.631	373.356	1.81398	Cervonoyl ethanolamide	HMDB13627	C13828	Group A	14	0	66	0.00183679	0.000457875	18	0.00330882
						Group C	6
41.449	713.268	1.37033	DG(22:6/22:5)	HMDB07787	C00641	Group A	17.25	15	93	0.000998686	0.000495534	19	0.00349265
						Group C	7.75
41.39	647.864	1.7607	CE(18:2(9Z,12Z))	HMDB00610	C15441	Group A	17.2083	15.5	93.5	0.00110341	0.000495534	20	0.00367647
						Group C	7.79167
560.731	375.253	1.62329	Calcitroic acid	HMDB06472	NA	Group A	17.25	15	93	0.000996149	0.000495534	21	0.00386029
						Group C	7.75
692.009	604.361	1.3766	Guanosine diphosphate mannose	HMDB01163	C00096	Group A	17.25	15	93	0.000998686	0.000495534	22	0.00404412
						Group C	7.75
339.163	113.993	1.10955	L-Proline	HMDB00162	C00148	Group A	17.25	15	93	0.000998686	0.000495534	23	0.00422794
						Group C	7.75
548.412	276.173	1.17423	Lithocholic acid	HMDB00761	C03990	Group A	17.25	15	93	0.000996149	0.000495534	24	0.00441176
						Group C	7.75
40.062	785.818	1.58579	TG(15:0/18:3(6Z,9Z,12Z)/14:1(9Z))	HMDB43430	C00422	Group A	16.4167	13	79	0.00110659	0.000545826	25	0.00459559
						Group C	7.18182
39.912	633.869	1.87677	PE(14:0/14:1(9Z))	HMDB08822	C00350	Group A	16	11	77	0.00115235	0.000552853	26	0.00477941
						Group C	7
40.107	627.493	1.42077	DG(22:6/15:0)	HMDB07091	C00641	Group A	17.1667	16	94	0.00122127	0.000656027	27	0.00496324
						Group C	7.83333
502.393	503.301	1.25553	Thiamine triphosphate	HMDB01512	C03028	Group A	17.1667	16	94	0.00122127	0.000656027	28	0.00514706
						Group C	7.83333
548.435	537.343	1.61838	DG(16:0/14:1)	HMDB07096	C00641	Group A	17.1667	16	94	0.00122428	0.000656027	29	0.00533088
						Group C	7.83333
40.127	581.856	1.43923	DG(18:1/15:0)	HMDB07213	C00641	Group A	10.5	0	21	0.00194577	0.000666001	30	0.00551471
						Group C	3.5
41.034	569.349	1.54517	Deoxycholic acid 3-glucuronide	HMDB02746	C03033	Group A	16.3333	14	80	0.00136495	0.000736644	31	0.00569853
						Group C	7.27273
777.905	159.126	1.08007	3-Oxooctanoic acid	HMDB10721	NA	Group A	13.4444	5	50	0.00172014	0.000781571	32	0.00588235
						Group C	5.55556
41.288	487.865	1.66204	PA(20:4(5Z,8Z,11Z,14Z)e/2:0)	HMDB11156	C00461	Group A	11	10	65	0.00152526	0.00078817	33	0.00606618
						Group C	10
41.468	601.248	1.4037	DG(15:0/20:5)	HMDB07085	C00641	Group A	15.1111	8	74	0.00161652	0.000797809	34	0.00625
						Group C	6.72727
677.958	569.349	1.3261	Deoxycholic acid 3-glucuronide	HMDB02596	C03033	Group A	14.2727	8	53	0.00161652	0.000797809	35	0.00643382
						Group C	5.88889
40.153	351.159	1.37393	Estrone sulfate	HMDB01425	C02538	Group A	17.0833	17	95	0.00149616	0.000857939	36	0.00661765
						Group C	7.91667
43.274	539.322	1.44788	Tetrahydroaldosterone-3-glucuronide	HMDB10357	C00641	Group A	17.0833	17	95	0.00149616	0.000857939	37	0.00680147
						Group C	7.91667
640.08	501.287	1.47409	1D-Myo-inositol 1,3,4,6-tetrakisphosphate	HMDB01187	C04477	Group A	17.0833	17	95	0.00149616	0.000857939	38	0.00698529
						Group C	7.91667
658.663	615.354	1.76436	DG(22:4/14:0)	HMDB07675	C00641	Group A	16.6364	15	93	0.00169622	0.000980713	39	0.00716912
						Group C	7.75
692.038	202.1	1.49332	Cysteine-S-sulfate	HMDB00731	C05824	Group A	16.6364	15	93	0.00168726	0.000980713	40	0.00735294
						Group C	7.75
787.017	569.451	2.01968	DG(16:0/16:0)	HMDB07098	C00641	Group A	16.25	15	81	0.00169622	0.000980713	41	0.00753676
						Group C	7.36364
876.814	324.227	1.41028	10-Nitrolinoleic acid	HMDB05049	C13800	Group A	12	0	45	0.0026998	0.000999001	42	0.00772059
						Group C	5
692.181	584.344	1.38468	DG(20:5/14:1)	HMDB07560	C00641	Group A	15.8182	13	79	0.00181412	0.0010405	43	0.00790441
						Group C	7.18182
642.746	565.315	1.20032	DG(18:1/14:1)	HMDB07212	C00641	Group A	15	11	66	0.00193918	0.00110004	44	0.00808824
						Group C	6.6
376.587	188.105	1.26664	N1-Acetylspermidine	HMDB01276	C00612	Group A	15.4	11	77	0.00194577	0.00110004	45	0.00827206
						Group C	7
560.794	420.311	1.50894	Inositol 1,3,4-trisphosphate	HMDB01143	C01243	Group A	17	18	96	0.00182274	0.00111458	46	0.00845588
						Group C	8
690.11	479.304	1.50478	2-Methoxy-estradiol-17b 3-glucuronide	HMDB06765	C11131	Group A	17	18	96	0.00181855	0.00111458	47	0.00863971
						Group C	8
40.162	445.881	1.60787	Tetrahydrofolic acid	HMDB01846	C00101	Group A	16.2	13	91	0.00193544	0.0011289	48	0.00882353
						Group C	7.58333
41.704	279.086	1.74826	Monoethylhexyl phthalic acid	HMDB13248	C03343	Group A	10.5	0	28	0.0026998	0.0011655	49	0.00900735
						Group C	4
332.414	216.046	1.22846	3-Hydroxydodecanoic acid	HMDB00387	NA	Group A	13.3333	6	51	0.00230372	0.00123406	50	0.00919118
						Group C	5.66667
41.844	215.916	1.53981	O-Phospho-4-hydroxy-L-threonine	HMDB06802	C06055	Group A	16.5455	16	94	0.00208894	0.0012943	51	0.009375
						Group C	7.83333
40.985	759.816	1.56714	DG(24:1/22:2)	HMDB07842	C00641	Group A	16.1667	16	82	0.00208894	0.0012943	52	0.00955882
						Group C	7.45455
39.869	701.857	1.98642	DG(20:4/22:0)	HMDB07550	C00641	Group A	15.7273	14	80	0.00225597	0.00140056	53	0.00974265
						Group C	7.27273
548.454	160.089	2.05945	2-Methylbutyrylglycine	HMDB00339	NA	Group A	15.7273	14	80	0.00225597	0.00140056	54	0.00992647
						Group C	7.27273
40.193	160.089	1.49368	DL-2-Aminooctanoic acid	HMDB00991	C02220	Group A	16.9167	19	97	0.00221369	0.00143261	55	0.0101103
						Group C	8.08333
824.443	583.467	1.69024	DG(18:0/15:0)	HMDB07155	C00641	Group A	16.4545	17	95	0.00256352	0.00168777	56	0.0102941
						Group C	7.91667
41.297	783.838	1.70945	FAD	HMDB01248	C00016	Group A	14.5	12	57	0.00283754	0.00180315	57	0.0104779
						Group C	6.33333
41.649	443.901	1.40836	Tetrahydrofolic acid	HMDB01846	C00101	Group A	14.5	20	98	0.00268017	0.00182978	58	0.0106618
						Group C	6.33333
761.952	645.272	1.42616	DG(20:3/18:1)	HMDB07478	C00641	Group A	15.25	15	70	0.00300514	0.00201347	59	0.0108456
						Group C	7
40.063	717.83	1.4447	Tracylglycerol(14:1/14:1/14:1)	HMDB47885	C00422	Group A	15.2	13	79	0.00310094	0.00205831	60	0.0110294
						Group C	7.18182
678.216	558.328	1.4212	Adenosine diphosphate ribose	HMDB01178	C00301	Group A	14.35	11.5	66.5	0.00359789	0.00208924	61	0.0112132
						Group C	6.65
40.317	605.879	1.15919	Uridine diphosphate-N-acetylgalactosamine	HMDB00304	C00203	Group A	11.5556	4	32	0.00360379	0.0020979	62	0.0113971
						Group C	4.57143
324.053	148.016	1.56295	O-Acetylserine	HMDB03011	C00979	Group A	13.6	9	54	0.00328861	0.00210007	63	0.0115809
						Group C	6
692.5	479.301	1.67777	11-Oxo-androsterone glucuronide	HMDB10338	NA	Group A	14	11	56	0.00343253	0.00228626	64	0.0117647
						Group C	6.22222
40.897	895.79	1.6305	Tracylglycerol(18:1/15:0/22:4)	HMDB49105	C00422	Group A	14.7778	11	77	0.00344469	0.00228626	65	0.0119485
						Group C	7
40.229	725.88	1.35445	DG(22:0/22:5)	HMDB07612	C00641	Group A	16.75	21	99	0.00323491	0.00231643	66	0.0121324
						Group C	8.25
309.061	623.84	1.58878	CE(16:1(9Z))	HMDB00658	C02530	Group A	16.75	21	99	0.00323491	0.00231643	67	0.0123162
						Group C	8.25
656.698	713.268	1.54056	DG(22:6/22:5)	HMDB07787	C00641	Group A	16.75	21	99	0.00323491	0.00231643	68	0.0125
						Group C	8.25
41.918	831.768	1.82129	TG(16:0/16:1(9Z)/18:0)[iso6]	HMDB05374	C00422	Group A	10.3333	1	29	0.00427473	0.002331	69	0.0126838
						Group C	4.14286
637.669	609.35	1.55974	DG(14:1/22:6)	HMDB07063	C00641	Group A	11.1667	2	38	0.00446471	0.002664	70	0.0128676
						Group C	4.75
41.401	749.786	1.34517	TG(15:0/14:1/15:0)	HMDB43163	C00422	Group A	11.1667	14.5	69.5	0.0043329	0.00276143	71	0.0130515
						Group C	4.75
678.593	613.268	1.44876	Cytidine monophosphate N-acetylneuraminic acid	HMDB01176	C00128	Group A	14.3	12	67	0.00407199	0.00287947	72	0.0132353
						Group C	6.7
41.319	665.387	1.41771	DG(22:5/18:2)	HMDB07712	C00641	Group A	16.6667	22	100	0.00389242	0.00291403	73	0.0134191
						Group C	8.33333
756.602	276.173	1.17651	6-Phosphogluconic acid	HMDB01316	C00345	Group A	16.6667	22	100	0.00389242	0.00291403	74	0.0136029
						Group C	8.33333
40.023	188.153	1.24137	N1-Acetylspermidine	HMDB01276	C00612	Group A	13.8889	10	65	0.00426672	0.00298772	75	0.0137868
						Group C	6.5
791.314	637.268	1.42464	DG(20:4/18:3)	HMDB07510	C00641	Group A	15.0833	17	72	0.00457775	0.00343619	76	0.0139706
						Group C	7.2
43.847	649.843	1.55623	CE(18:2(9Z,12Z))	HMDB00610	C15441	Group A	15.0833	20	98	0.00462862	0.00356045	77	0.0141544
						Group C	7.2
502.371	172.147	1.70695	Glycerol 3-phosphate	HMDB00126	C00093	Group A	13.0455	10.5	46.5	0.00562975	0.00359874	78	0.0143382
						Group C	5.8125
646.578	278.188	1.6492	Alpha-Linolenic acid	HMDB01388	C06427	Group A	13.0455	23.5	101.5	0.00508866	0.00363662	79	0.0145221
						Group C	5.8125
669.18	667.256	1.27128	DG(20:3/20:4)	HMDB07490	C00641	Group A	16.5833	23	101	0.00466913	0.00363662	80	0.0147059
						Group C	8.41667
550.158	294.183	1.10219	5-Aminoimidazole ribonucleotide	HMDB01235	C03373	Group A	14.6364	15	70	0.00485175	0.00365166	81	0.0148897
						Group C	7
715.247	555.354	1.27499	No matching			Group A	12.625	7	52	0.00526224	0.00370218	82	0.0150735
						Group C	5.77778
675.32	551.255	1.36991	UDP-L-rhamnose	HMDB12305	C02199	Group A	12.2222	7	43	0.00523449	0.00370218	83	0.0152574
						Group C	5.375
39.735	605.324	1.49664	DG(20:2/15:0)	HMDB07416	C00641	Group A	11.4286	4	40	0.00547855	0.0037296	84	0.0154412
						Group C	5
41.889	569.847	1.7766	LysoPC(22:4(7Z,10Z,13Z,16Z))	HMDB10401	NA	Group A	15.3636	18	84	0.0052584	0.00410245	85	0.015625
						Group C	7.63636
876.909	356.165	1.30597	2(R)-hydroxydocosanoic acid	HMDB61660	NA	Group A	15.3636	18	84	0.00524561	0.00410245	86	0.0158088
						Group C	7.63636
644.788	589.338	1.60014	Ubiquinone 6	HMDB36062	C17568	Group A	13.4	11	56	0.00550173	0.00413518	87	0.0159926
						Group C	6.22222
41.545	613.812	1.34949	DG(20:5/16:1)	HMDB07563	C00641	Group A	13.8182	13	58	0.00553574	0.0042391	88	0.0161765
						Group C	6.44444
876.924	256.24	1.49577	Glycerophosphocholine	HMDB00086	C00670	Group A	12.6	9	45	0.00587959	0.00438777	89	0.0163603
						Group C	5.625
41.763	356.165	1.25847	MG(18:1(9Z)/0:0/0:0)	HMDB11567	C01885	Group A	16.0909	21	99	0.00561323	0.00448939	90	0.0165441
						Group C	8.25
40.234	511.889	1.41222	2,5-Diaminopyrimidine nucleoside triphosphate	HMDB06821	C05923	Group A	15.75	21	87	0.00561323	0.00448939	91	0.0167279
						Group C	7.90909
609.806	539.322	1.40229	Tetrahydroaldosterone-3-glucuronide	HMDB10357	NA	Group A	16.0909	21	99	0.00560145	0.00448939	92	0.0169118
						Group C	8.25
548.481	202.1	1.38436	Cysteine-S-sulfate	HMDB00731	C05824	Group A	15.7083	21.5	87.5	0.00615397	0.00448939	93	0.0170956
						Group C	7.95455
40.279	637.357	1.59635	DG(16:1/0:0/22:6)	HMDB56176	C00641	Group A	16.5	24	102	0.00558362	0.00451305	94	0.0172794
						Group C	8.5
40.084	620.313	1.35204	DG(14:1/22:2)	HMDB07059	C00641	Group A	16.4583	24.5	102.5	0.00608788	0.00451305	95	0.0174632
						Group C	8.54167
43.669	240.136	1.27111	Tetrahydrobiopterin	HMDB00027	C00272	Group A	10.125	3	24	0.00670628	0.004662	96	0.0176471
						Group C	4
40.196	657.325	1.18457	No matching			Group A	14.9	16	82	0.00602721	0.00478572	97	0.0178309
						Group C	7.45455
637.722	625.313	1.09068	DG(15:0/22:6)	HMDB07092	C00641	Group A	14.9	16	82	0.00602721	0.00478572	98	0.0180147
						Group C	7.45455
37.736	942.984	1.96314	Tracylglycerol(58:2)	HMDB05450	C00422	Group A	14.5455	16	71	0.00602721	0.00478572	99	0.0181985
						Group C	7.1
644.907	521.349	1.6457	No matching			Group A	13	11	47	0.00643238	0.00497473	100	0.0183824
						Group C	5.875
248.5	797.896	1.40966	Tracylglycerol(14:1/14:1/20:3)	HMDB47890	C00422	Group A	14.1	14	69	0.0065017	0.00519604	101	0.0185662
						Group C	6.9
816.468	268.22	1.15616	Deoxyguanosine	HMDB00085	C00330	Group A	15.2727	19	85	0.00642824	0.00523651	102	0.01875
						Group C	7.72727
342.132	216.1	1.52944	Glycerylphosphorylethanolamine	HMDB00114	C01233	Group A	12.1111	8	44	0.00705364	0.00551213	103	0.0189338
						Group C	5.5
607.959	587.322	1.80991	25-Hydroxyvitamin D2-25-glucuronide	HMDB10342	C01561	Group A	16.4167	25	103	0.00665673	0.00555959	104	0.0191176
						Group C	8.58333
41.84	215.916	1.53981	O-Phospho-4-hydroxy-L-threonine	HMDB06802	C06055	Group A	16.4167	25	103	0.00665673	0.00555959	105	0.0193015
						Group C	8.58333
41.535	681.799	1.40641	DGl(20:0/0:0/20:0)	HMDB56062	C00641	Group A	16.4167	25	103	0.00665673	0.00555959	106	0.0194853
						Group C	8.58333
280.47	179.059	1.22786	Gluconolactone	HMDB00150	C00198	Group A	16.4167	25	103	0.00665673	0.00555959	107	0.0196691
						Group C	8.58333
606.211	541.318	1.71109	Tetrahydroaldosterone-3-glucuronide	HMDB07011	NA	Group A	16.4167	25	103	0.00665673	0.00555959	108	0.0198529
						Group C	8.58333
43.216	362.171	1.42242	Guanosine monophosphate	HMDB01397	C00144	Group A	16.4167	25	103	0.00665673	0.00555959	109	0.0200368
						Group C	8.58333
42.054	501.86	1.3863	Tetracosatetraenoyl carnitine	HMDB60158	NA	Group A	15.625	22.5	88.5	0.0074085	0.00562246	110	0.0202206
						Group C	8.04545
654.059	507.334	1.80936	11-Hydroxyprogesterone 11-glucuronide	HMDB10364	NA	Group A	16	22	100	0.00676874	0.00562246	111	0.0204044
						Group C	8.33333
41.518	351.891	1.8941	Indole-3-acetic-acid-O-glucuronide	HMDB60001	NA	Group A	12.8889	10	55	0.00707665	0.00563554	112	0.0205882
						Group C	6.11111
831.65	456.344	1.39129	5,10-Methenyltetrahydrofolic acid	HMDB01354	C00445	Group A	13.6818	14.5	59.5	0.0078122	0.00565611	113	0.0207721
						Group C	6.61111
38.483	592.282	1.16184	2-Hydroxyestrone-1-S-glutathione	HMDB12623	NA	Group A	14.4444	14	80	0.00699532	0.00565611	114	0.0209559
						Group C	7.27273
678.199	609.326	1.7752	DG(14:1/22:6)	HMDB07063	C00641	Group A	13.6111	12.5	67.5	0.00793605	0.00567235	115	0.0211397
						Group C	6.75
627.447	641.24	1.6465	DG(20:3/18:3)	HMDB07482	C00641	Group A	13.6667	12	67	0.00702575	0.00567235	116	0.0213235
						Group C	6.7
668.9	503.301	1.30428	Arachidonyl carnitine	HMDB06455	NA	Group A	11.2857	5	41	0.00777396	0.00590521	117	0.0215074
						Group C	5.125
320.653	196.146	1.53263	L-Dopa	HMDB00181	C00355	Group A	11.2857	5	41	0.00777396	0.00590521	118	0.0216912
						Group C	5.125
823.063	676.475	1.34833	Phosphatidylcholine(14:0/14:1)	HMDB07867	C00157	Group A	11.2857	5	41	0.00777396	0.00590521	119	0.021875
						Group C	5.125
832.415	280.24	1.23454	Oleamide	HMDB02117	C19670	Group A	15.1818	20	86	0.00782723	0.00663423	120	0.0220588
						Group C	7.81818
40.341	249.968	1.29267	Deoxyadenosine	HMDB00101	C00559	Group A	16.3333	26	104	0.00791179	0.00681174	121	0.0222426
						Group C	8.66667
40.296	317.955	1.32401	3a-Hydroxy-5b-pregnane-20-one	HMDB06759	C05480	Group A	16.3333	26	104	0.00791179	0.00681174	122	0.0224265
						Group C	8.66667
648.971	615.354	1.82426	DG(22:4/14:0)	HMDB07675	C00641	Group A	16.3333	26	104	0.00791179	0.00681174	123	0.0226103
						Group C	8.66667
760.26	523.366	1.18975	Guanosine triphosphate	HMDB01273	C00044	Group A	16.3333	26	104	0.00791179	0.00681174	124	0.0227941
						Group C	8.66667
639.71	567.333	1.12637	DG(18:0/14:1)	HMDB07154	C00641	Group A	11.8333	8	29	0.00873026	0.00689507	125	0.0229779
						Group C	4.83333
692.958	577.271	1.06327	DG(15:0/18:3)	HMDB07076	C00641	Group A	15.9091	23	101	0.00805533	0.0069848	126	0.0231618
						Group C	8.41667
827.055	539.441	1.15126	DG(14:0/16:1)	HMDB07012	C00641	Group A	15.9091	23	101	0.00813374	0.0069848	127	0.0233456
						Group C	8.41667
520.132	453.346	1.22529	20-Oxo-leukotriene E4	HMDB12642	NA	Group A	15.9091	23	101	0.00811803	0.0069848	128	0.0235294
						Group C	8.41667
42.449	645.272	1.18092	DG(20:3/18:1)	HMDB07478	C00641	Group A	10.4286	4	32	0.00880862	0.00699301	129	0.0237132
						Group C	4.57143
41.362	419.878	1.45656	Stearidonyl carnitine	HMDB06463	NA	Group A	15.5	20	98	0.00835142	0.00714456	130	0.0238971
						Group C	8.16667
41.934	239.939	1.37615	L-erythro-tetrahydrobiopterin	HMDB59658	C00272	Group A	15.1111	17	95	0.00855167	0.00725343	131	0.0240809
						Group C	7.91667
658.818	683.341	1.99361	PE(18:4/14:0)	HMDB09184	C00350	Group A	12.7778	11	56	0.00918974	0.00777458	132	0.0242647
						Group C	6.22222
42.083	695.793	1.80108	DG(22:5/20:1)	HMDB07717	C00641	Group A	12	9	45	0.00937477	0.00789798	133	0.0244485
						Group C	5.625
694.77	557.325	1.04922	Adenosine diphosphate ribose	HMDB01178	C00301	Group A	14.7	18	84	0.00917506	0.00794974	134	0.0246324
						Group C	7.63636
41.258	851.825	1.30058	Tracylglycerol(15:0/18:0/20:5)	HMDB07735	C00422	Group A	16.25	27	105	0.00934395	0.00829316	135	0.0248162
						Group C	8.75
692.048	220.11	1.21467	Pantothenic acid	HMDB00210	C00864	Group A	16.25	27	105	0.00937477	0.00829316	136	0.025
						Group C	8.75
779.704	613.477	1.21285	Diacylglycerol(22:6/14:0)	HMDB07762	C00641	Group A	12.4	11	47	0.00997434	0.00854701	137	0.0251838
						Group C	5.875
792.137	442.328	1.15344	Folic acid	HMDB00121	C00504	Group A	13.125	11	66	0.00997434	0.00854701	138	0.0253676
						Group C	6.6
633.72	633.326	1.27514	DG(20:5/18:4)	HMDB07570	C00641	Group A	15.5	24	90	0.00974012	0.00862524	139	0.0255515
						Group C	8.18182
662.73	609.326	1.12049	DG(14:1/22:6)	HMDB07063	C00641	Group A	15.5	24	90	0.00974012	0.00862524	140	0.0257353
						Group C	8.18182
41.691	773.809	1.72926	TG(16:1(9Z)/14:0/16:1(9Z))[iso3]	HMDB10419	C00422	Group A	15.4583	24.5	90.5	0.0106062	0.00862524	141	0.0259191
						Group C	8.22727
280.458	104.026	1.19088	3-Aminoisobutanoic acid	HMDB03911	C05145	Group A	15.5	24	90	0.00974012	0.00862524	142	0.0261029
						Group C	8.18182
43.368	113.059	1.12921	trans-1,2-Dihydrobenzene-1,2-diol	HMDB01164	NA	Group A	15.8182	24	102	0.00974012	0.00862524	143	0.0262868
						Group C	8.5
40.175	513.868	1.65761	2,5-Diaminopyrimidine nucleoside triphosphate	HMDB06821	C05923	Group A	13.9	16	71	0.0101369	0.0089307	144	0.0264706
						Group C	7.1
43.742	180.064	1.31771	L-Tyrosine	HMDB07486	C00082	Group A	14.2222	16	82	0.0108941	0.00969278	145	0.0266544
						Group C	7.45455
708.162	278.153	1.31277	Stearidonic acid	HMDB06547	C16300	Group A	16.1667	28	106	0.0110744	0.0100445	146	0.0268382
						Group C	8.83333
776.579	551.396	1.79959	UDP-L-rhamnose	HMDB12305	C02199	Group A	16.1667	28	106	0.0110744	0.0100445	147	0.0270221
						Group C	8.83333
567.622	310.178	1.57914	Gamma-Glutamyl-Se-methylselenocysteine	HMDB10716	C05695	Group A	13.1	14	59	0.0113693	0.0101323	148	0.0272059
						Group C	6.55556
40.263	605.281	1.43232	Guanosine diphosphate mannose	HMDB01163	C00096	Group A	13.05	14.5	59.5	0.0127238	0.0101323	149	0.0273897
						Group C	6.61111
788.037	530.38	1.26196	Glycochenodeoxycholate-3-sulfate	HMDB02497	NA	Group A	15	22	88	0.0114681	0.0103823	150	0.0275735
						Group C	8
46.805	959.98	1.18147	TG(15:0/22:0/22:0)	HMDB43109	C00422	Group A	11.5	8	44	0.0117187	0.0104118	151	0.0277574
						Group C	5.5
562.87	421.258	1.29708	No matching			Group A	15.375	25.5	91.5	0.0126591	0.0105734	152	0.0279412
						Group C	8.31818
41.723	705.822	1.67312	DG(20:0/22:1)	HMDB07377	C00641	Group A	15.4167	25	91	0.0116234	0.0105734	153	0.028125
						Group C	8.27273
233.058	196.122	1.31412	Salicyluric acid	HMDB00840	C07588	Group A	15.4167	25	91	0.0116234	0.0105734	154	0.0283088
						Group C	8.27273
786.63	525.425	1.06057	Retinyl palmitate	HMDB03648	C02588	Group A	15.7273	25	103	0.0116234	0.0105734	155	0.0284926
						Group C	8.58333
824.407	588.422	1.56406	GDP-4-Dehydro-6-deoxy-D-mannose	HMDB01346	C01222	Group A	12.6667	12	57	0.0118489	0.0106129	156	0.0286765
						Group C	6.33333
40.456	241.918	1.59921	Tetrahydrobiopterin	HMDB00027	C00272	Group A	11.8889	10	46	0.0123546	0.0111065	157	0.0288603
						Group C	5.75
558.21	329.257	1.63617	Docosahexaenoic acid	HMDB02183	C06429	Group A	12.3	12	48	0.0128512	0.011655	158	0.0290441
						Group C	6
708.654	323.211	1.15916	15(S)-Hydroxyeicosatrienoic acid	HMDB05045	NA	Group A	16.0833	29	107	0.0130425	0.012094	159	0.0292279
						Group C	8.91667
819.969	304.24	1.2147	Uridine 2',3'-cyclic phosphate	HMDB11640	C02355	Group A	13.4091	17.5	62.5	0.0150127	0.0124673	160	0.0294118
						Group C	6.94444
40.943	827.803	1.36048	Triiodothyronine glucuronide	HMDB10346	C02226	Group A	14.5	20	86	0.0137156	0.0127184	161	0.0295956
						Group C	7.81818
63.13	131.095	1.28907	Citraconic acid	HMDB00634	NA	Group A	14.9091	23	89	0.0137996	0.0128375	162	0.0297794
						Group C	8.09091
40.373	181.98	1.85651	4-Pyridoxic acid	HMDB00017	C00847	Group A	15.6364	26	104	0.013823	0.0128868	163	0.0299632
						Group C	8.66667
596.877	541.318	1.86758	Tetrahydroaldosterone-3-glucuronide	HMDB10357	NA	Group A	15.6364	26	104	0.013823	0.0128868	164	0.0301471
						Group C	8.66667
40.052	793.867	1.45318	Tracylglycerol(14:1/14:1/20:4)	HMDB47903	C00422	Group A	13	15	60	0.0143059	0.0132716	165	0.0303309
						Group C	6.66667
417.392	202.12	1.01846	L-Acetylcarnitine	HMDB00201	C02571	Group A	13.3333	15	70	0.0142632	0.0132716	166	0.0305147
						Group C	7
470.029	428.111	1.41795	ADP	HMDB01341	C00008	Group A	13	15	60	0.0143059	0.0132716	167	0.0306985
						Group C	6.66667
832.065	539.441	1.49124	DG(14:0/16:1)	HMDB07012	C00641	Group A	10.625	7	35	0.0150873	0.013986	168	0.0308824
						Group C	5
521.452	361.32	1.36286	Tetracosatetraenoic acid (24:4n-6)	HMDB06246	NA	Group A	11.6667	1	56	0.0179605	0.013986	169	0.0310662
						Group C	5.6
599.757	587.322	2.12152	25-Hydroxyvitamin D2-25-glucuronide	HMDB10342	NA	Group A	16	30	108	0.0153138	0.0144925	170	0.03125
						Group C	9
111.69	119.074	1.12303	5-Hydroxypentanoic acid	HMDB61927	C02804	Group A	16	30	108	0.0153138	0.0144925	171	0.0314338
						Group C	9
696.518	479.339	1.17299	2-Methoxy-estradiol-17b 3-glucuronide	HMDB06765	C11131	Group A	16	30	108	0.0153138	0.0144925	172	0.0316176
						Group C	9
695.433	639.284	1.39116	Octanoylglucuronide	HMDB10347	C03033	Group A	13.7	18	73	0.0155644	0.0146896	173	0.0318015
						Group C	7.3
699.928	617.369	1.3873	DG(14:1/22:2)	HMDB07059	C00641	Group A	13.7	18	73	0.0155644	0.0146896	174	0.0319853
						Group C	7.3
41.278	885.761	1.86173	DG(18:0/18:0/18:3)	HMDB44762	C00422	Group A	11.375	9	45	0.0157143	0.014763	175	0.0321691
						Group C	5.625
482.835	949.822	1.15925	TG(22:1/18:3/18:2)	HMDB51801	C00422	Group A	12.125	11	56	0.0161448	0.0152201	176	0.0323529
						Group C	6.22222
41.257	505.354	1.31979	11-Hydroxyprogesterone 11-glucuronide	HMDB10364	NA	Group A	12.125	11	56	0.0161448	0.0152201	177	0.0325368
						Group C	6.22222
41.23	919.812	1.34344	TG(18:0/18:0/22:6)	HMDB45476	C00422	Group A	15.2083	27.5	93.5	0.0177834	0.0156056	178	0.0327206
						Group C	8.5
759.243	551.396	1.67522	UDP-L-rhamnose	HMDB12305	C02199	Group A	15.25	27	93	0.0163824	0.0156056	179	0.0329044
						Group C	8.45455
611.929	493.318	1.02088	2'-Deoxyinosine triphosphate	HMDB03537	C01345	Group A	14.8182	24	90	0.0165402	0.0157691	180	0.0330882
						Group C	8.18182
40.028	853.806	1.33784	Tracylglycerol(15:0/20:5/18:0)	HMDB43742	C00422	Group A	14.375	17	95	0.0167705	0.0158609	181	0.0332721
						Group C	7.91667
678.108	481.317	1.18242	11-beta-Hydroxyandrosterone-3-glucuronide	HMDB10351	NA	Group A	14.0909	21	76	0.0166563	0.0158711	182	0.0334559
						Group C	7.6
70.645	131.095	1.21739	2-Methylhexanoic acid	HMDB31594	NA	Group A	14.4	21	87	0.0166563	0.0158711	183	0.0336397
						Group C	7.90909
695.49	715.284	1.44928	DG(22:5/22:5)	HMDB07729	C00641	Group A	11	9	37	0.0172352	0.0164336	184	0.0338235
						Group C	5.28571
695.422	584.344	1.42715	DG(20:5/14:1)	HMDB00528	C00641	Group A	12.9	16	61	0.0178923	0.0172119	185	0.0340074
						Group C	6.77778
600.919	438.298	1.02245	Leukotriene E4	HMDB02200	C05952	Group A	13.2222	16	71	0.0178923	0.0172119	186	0.0341912
						Group C	7.1
111.688	165.079	1.09175	L-Fucose	HMDB00174	C01019	Group A	15.9167	31	109	0.0179263	0.0172712	187	0.034375
						Group C	9.08333
753.187	327.279	1.15489	No matching			Group A	15.9167	31	109	0.0179263	0.0172712	188	0.0345588
						Group C	9.08333
723.881	493.354	1.36483	Dihydroneopterin triphosphate	HMDB00980	C04895	Group A	14.6667	21	99	0.0189777	0.0183853	189	0.0347426
						Group C	8.25
821.363	715.851	1.41775	DG(24:1/0:0/18:2)	HMDB07936	C00641	Group A	13.6	19	74	0.0191099	0.0185434	190	0.0349265
						Group C	7.4
40.471	113.993	1.32283	L-Proline	HMDB00162	NA	Group A	15.4545	28	106	0.019349	0.0187948	191	0.0351103
						Group C	8.83333
483.121	949.6	1.19605	Tracylglycerol(20:3/22:6/18:4)	HMDB51385	C00422	Group A	15.1667	28	94	0.019349	0.0187948	192	0.0352941
						Group C	8.54545
666.577	503.303	1.02508	No matching			Group A	15.4545	28	106	0.019349	0.0187948	193	0.0354779
						Group C	8.83333
41.82	637.835	1.13471	ADP-ribose 2'-phosphate	HMDB06336	C03246	Group A	14.7273	25	91	0.019713	0.0192308	194	0.0356618
						Group C	8.27273
682.494	635.341	1.78096	DG(18:3/20:5)	HMDB07288	C00641	Group A	14.6818	25.5	91.5	0.0215092	0.0192308	195	0.0358456
						Group C	8.31818
661.719	617.241	1.21894	DG(16:1/20:3)	HMDB07140	C00641	Group A	10.75	3	48	0.0206376	0.0195804	196	0.0360294
						Group C	5.33333
863.449	383.341	1.29981	MG(20:2/0:0)	HMDB11574	C01885	Group A	14	22	77	0.0201368	0.0196645	197	0.0362132
						Group C	7.7
642.265	501.286	1.80133	No matching			Group A	9.75	6	27	0.0201368	0.01998	198	0.0363971
						Group C	4.5
644.081	713.268	1.13533	Diacylglycerol(22:6/22:5)	HMDB07787	C00641	Group A	9.75	6	27	0.0201368	0.01998	199	0.0365809
						Group C	4.5
613.652	527.322	1.62749	17-beta-estradiol 3-sulfate-17-(beta-D-glucuronide)	HMDB10358	C11289	Group A	9.75	6	27	0.0201368	0.01998	200	0.0367647
						Group C	4.5
506.436	157.147	1.32804	Imidazolelactic acid	HMDB02320	C05132	Group A	13.8889	19	85	0.0204455	0.0200405	201	0.0369485
						Group C	7.72727
637.555	635.273	1.14728	DG(18:4/20:4)	HMDB07345	C00641	Group A	13.5	16	82	0.0207764	0.0203488	202	0.0371324
						Group C	7.45455
551.584	310.178	1.16096	Gamma-Glutamyl-Se-methylselenocysteine	HMDB10716	C05695	Group A	15.8333	32	110	0.0208935	0.0204892	203	0.0373162
						Group C	9.16667
697.351	571.365	1.18527	No matching			Group A	15.8333	32	110	0.0209213	0.0204892	204	0.0375
						Group C	9.16667
675.697	617.241	1.47035	DG(16:1/20:3)	HMDB07140	C00641	Group A	12.1	14	50	0.0208793	0.020522	205	0.0376838
						Group C	6.25
711.441	547.365	1.15301	4,6-Dideoxy-4-oxo-dTDP-D-glucose	HMDB01399	C11907	Group A	15.3636	29	107	0.0227747	0.0225002	206	0.0378676
						Group C	8.91667
692.906	521.35	1.34112	No matching			Group A	14.6364	26	92	0.0234855	0.0233077	207	0.0380515
						Group C	8.36364
689.081	545.348	1.08066	Estriol 3-sulfate 16-glucuronide	HMDB10356	NA	Group A	14.6364	26	92	0.0234855	0.0233077	208	0.0382353
						Group C	8.36364
818.809	676.475	1.31199	PC(14:0/14:1(9Z))	HMDB07867	C00157	Group A	14.2	23	89	0.0242357	0.0241554	209	0.0384191
						Group C	8.09091
45.024	500.37	1.51019	Taurochenodesoxycholic acid	HMDB00951	C05465	Group A	15.75	33	111	0.0243434	0.0241843	210	0.0386029
						Group C	9.25
793.48	481.399	1.49061	11-Oxo-androsterone glucuronide	HMDB10338	NA	Group A	12.3333	15	60	0.0243409	0.0244344	211	0.0387868
						Group C	6.66667
347.482	193.074	1.59026	Isocitric acid	HMDB00193	C00311	Group A	13.7778	20	86	0.024957	0.0250536	212	0.0389706
						Group C	7.81818
563.121	375.252	1.11048	14-hydroxy-E4-neuroprostane	HMDB12580	C00584	Group A	13.1818	20	65	0.0250115	0.0250536	213	0.0391544
						Group C	7.22222
763.943	375.252	1.11048	MG(20:5/0:0)	HMDB11580	C01885	Group A	10.1111	8	29	0.0251448	0.0255744	214	0.0393382
						Group C	4.83333
40.346	377.893	1.66737	Lithocholic acid	HMDB00761	C03990	Group A	10	7	35	0.0253473	0.0262238	215	0.0395221
						Group C	5
692.116	643.256	2.04635	DG(20:2(11Z,14Z)/18:3(9Z,12Z,15Z)/0:0)	HMDB07424	C00641	Group A	10.9545	11.5	32.5	0.0306061	0.0273109	216	0.0397059
						Group C	5.41667
675.372	477.323	2.31461	Retinoyl b-glucuronide	HMDB03141	C11061	Group A	11.875	13	58	0.0267921	0.0273961	217	0.0398897
						Group C	6.44444
645.331	582.328	1.27696	Diacylglycerol(18:0/15:0)	HMDB07155	C00641	Group A	13	18	73	0.0274863	0.0279287	218	0.0400735
						Group C	7.3
529.929	250.12	1.24025	Deoxyadenosine	HMDB00101	C00559	Group A	12.7	18	63	0.0274184	0.0279287	219	0.0402574
						Group C	7
682.285	567.354	1.21179	Deoxycholic acid 3-glucuronide	HMDB02596	C03033	Group A	14.5455	27	93	0.0278227	0.0280651	220	0.0404412
						Group C	8.45455
576.735	240.136	1.21179	4a-Carbinolamine tetrahydrobiopterin	HMDB02215	C00268	Group A	14.5455	27	93	0.0278227	0.0280651	221	0.040625
						Group C	8.45455
273.401	339.096	1.04986	D-Fructose 2,6-bisphosphate	HMDB01047	C00665	Group A	15.625	34.5	112.5	0.0303468	0.0284207	222	0.0408088
						Group C	9.375
695.385	567.355	1.25454	Leukotriene F4	HMDB06465	C06462	Group A	13.4	21	76	0.0283655	0.0288056	223	0.0409926
						Group C	7.6
41.672	841.797	1.34457	TG(14:0/18:0/20:3)	HMDB42949	C00422	Group A	10.3125	9.5	37.5	0.0321233	0.0289044	224	0.0411765
						Group C	5.35714
678.13	541.339	1.19611	Cortolone-3-glucuronide	HMDB10320	NA	Group A	10.3125	24	79	0.0290392	0.0294798	225	0.0413603
						Group C	5.35714
699.755	689.299	1.1025	DG(22:5/20:4)	HMDB07751	C00641	Group A	14.1	24	90	0.0290392	0.0294798	226	0.0415441
						Group C	8.18182
687.424	571.365	1.18036	No matching			Group A	14.1	24	90	0.0290392	0.0294798	227	0.0417279
						Group C	8.18182
459.613	243.184	1.0923	3-Oxotetradecanoic acid	HMDB10730	NA	Group A	14.1	24	79	0.0290392	0.0294798	228	0.0419118
						Group C	8.18182
737.349	643.488	1.69166	DG(20:1/18:4)	HMDB07396	C00641	Group A	8.875	5	20	0.028108	0.029526	229	0.0420956
						Group C	4
41.344	817.774	1.4702	TG(15:0/18:1/16:1)	HMDB43228	C00422	Group A	9.2	4	32	0.028351	0.030303	230	0.0422794
						Group C	4.57143
784.232	613.477	1.4702	DG(22:6/14:0)	HMDB07762	C00641	Group A	11.4286	11	56	0.0298898	0.0311189	231	0.0424632
						Group C	6.22222
579.443	225.945	1.52943	5,8-Tetradecadienoic acid	HMDB00560	C04056	Group A	12.2222	16	61	0.0305102	0.0314685	232	0.0426471
						Group C	6.77778
579.042	240.136	1.18957	L-erythro-tetrahydrobiopterin	HMDB59658	C00272	Group A	15.1364	31.5	109.5	0.0336824	0.0317437	233	0.0428309
						Group C	9.125
634.076	493.318	1.09528	2'-Deoxyinosine triphosphate	HMDB03537	C01345	Group A	12.3636	18	54	0.0318029	0.0327591	234	0.0430147
						Group C	6.75
351.5	298.106	1.4478	5'-Methylthioadenosine	HMDB01173	C00170	Group A	12.1429	13	68	0.0317949	0.0330111	235	0.0431985
						Group C	6.8
310.996	759.816	1.28316	DG(24:1/22:2)	HMDB07842	C00641	Group A	15.5833	35	113	0.0326634	0.0332414	236	0.0433824
						Group C	9.41667
629.964	527.323	1.14951	17-beta-estradiol 3-sulfate-17-(beta-D-glucuronide)	HMDB10358	C11289	Group A	15.5417	35.5	113.5	0.0350494	0.0332414	237	0.0435662
						Group C	9.45833
550.286	237.113	1.08959	D-Erythro-imidazole-glycerol-phosphate	HMDB12208	C04666	Group A	15.5417	35.5	113.5	0.0350098	0.0332414	238	0.04375
						Group C	9.45833
676.855	222.162	1.11167	N-Acetyl-L-tyrosine	HMDB00866	C01657	Group A	15.5833	35	113	0.0325878	0.0332414	239	0.0439338
						Group C	9.41667
550.208	610.348	1.00783	Oxidized glutathione	HMDB03337	C00127	Group A	15.5417	35.5	113.5	0.0350494	0.0332414	240	0.0441176
						Group C	9.45833
627.823	493.318	1.08832	2'-Deoxyinosine triphosphate	HMDB03537	C01345	Group A	15.5833	35	113	0.0326256	0.0332414	241	0.0443015
						Group C	9.41667
780.14	657.503	1.42126	PA(P-16:0e/18:2(9Z,12Z))	HMDB11155	C15647	Group A	8.55556	4	14	0.0307536	0.0335664	242	0.0444853
						Group C	3.5
695.398	635.341	1.31049	DG(20:4/18:4)	HMDB07512	C00641	Group A	11.9	16	52	0.0329694	0.0342794	243	0.0446691
						Group C	6.5
632.647	517.294	1.52628	Geranylfarnesyl diphosphate	HMDB12231	C04217	Group A	12.5	16	71	0.0329694	0.0342794	244	0.0448529
						Group C	7.1
804.73	537.381	1.23887	DG(16:1/14:1)	HMDB07125	C00641	Group A	12.8571	15	81	0.0332199	0.0345651	245	0.0450368
						Group C	7.36364
550.591	379.161	1.3803	MG(20:3(11Z,14Z,17Z)/0:0/0:0)	HMDB11575	C01885	Group A	12.6	19	64	0.033685	0.0349867	246	0.0452206
						Group C	7.11111
763.703	695.314	1.14052	DG(22:5/20:1)	HMDB07746	C00641	Group A	12.8889	19	74	0.033763	0.0349867	247	0.0454044
						Group C	7.4
678.368	531.309	1.17914	2-Hexaprenyl-6-methoxyphenol	HMDB06817	C05802	Group A	13.3	22	77	0.0342937	0.035463	248	0.0455882
						Group C	7.7
709.684	148.016	1.13578	Indole-5,6-quinone	HMDB06779	C05579	Group A	13.3	22	77	0.0342937	0.035463	249	0.0457721
						Group C	7.7
671.297	659.341	1.10384	DG(22:6/18:4)	HMDB07773	C00641	Group A	14	25	91	0.0346405	0.0357001	250	0.0459559
						Group C	8.27273
635.375	589.338	1.33709	Ubiquinone 6	HMDB36062	C17568	Group A	11.4444	14	50	0.034264	0.0359523	251	0.0461397
						Group C	6.25
42.355	297.898	1.51076	D-4'-Phosphopantothenate	HMDB01016	C03492	Group A	11.75	14	59	0.034154	0.0359523	252	0.0463235
						Group C	6.55556
311.49	248.001	1.28921	Pyridoxine 5'-phosphate	HMDB01319	C00627	Group A	11.4444	14	50	0.034264	0.0359523	253	0.0465074
						Group C	6.25
642.662	623.297	1.08782	DG(14:0/0:0/22:0)	HMDB55957	C00641	Group A	10	9	30	0.0338949	0.035964	254	0.0466912
						Group C	5
693.261	707.27	1.33227	DG(24:0/18:0)	HMDB07796	C00641	Group A	11	12	48	0.0356919	0.0379176	255	0.046875
						Group C	6
652.131	266.165	1.42091	Thiamine	HMDB00235	C00378	Group A	11	12	48	0.0356919	0.0379176	256	0.0470588
						Group C	6
668.797	601.271	1.11139	DG(20:5/15:0)	HMDB07561	C00641	Group A	13	22	67	0.036471	0.0381281	257	0.0472426
						Group C	7.44444
631.271	601.248	1.1868	DG(15:0/20:5)	HMDB07085	C00641	Group A	13	22	67	0.0366828	0.0381281	258	0.0474265
						Group C	7.44444
550.302	222.162	1.06793	N-Acetyl-L-tyrosine	HMDB00866	C00641	Group A	15.4583	36.5	114.5	0.0403606	0.0387211	259	0.0476103
						Group C	9.54167
830.367	500.37	1.04213	Taurochenodesoxycholic acid	HMDB00951	C05465	Group A	14.3636	29	95	0.0385979	0.0399755	260	0.0477941
						Group C	8.63636
621.175	529.294	1.33327	No matching			Group A	12.1111	17	62	0.0379772	0.0399835	261	0.0479779
						Group C	6.88889
871.525	219.968	1.55924	N-Acetyl-D-glucosamine	HMDB00215	C00140	Group A	10.5714	10	46	0.0372425	0.0400932	262	0.0481618
						Group C	5.75
588.257	459.263	1.41164	5-Methyltetrahydrofolic acid	HMDB01396	C00440	Group A	10.5714	10	38	0.0372425	0.0400932	263	0.0483456
						Group C	5.75
755.741	705.344	1.14571	DG(22:0/20:1)	HMDB07601	C00641	Group A	9.22222	7	22	0.0387656	0.041958	264	0.0485294
						Group C	4.4
40.077	921.793	1.93741	Decanoyl-CoA (n-C10:0CoA)	HMDB06404	C05274	Group A	9.22222	7	22	0.0387656	0.041958	265	0.0487132
						Group C	4.4
58.423	132.025	1.18498	Iminoaspartic acid	HMDB01131	C05840	Group A	13.6364	26	81	0.0411398	0.0429637	266	0.0488971
						Group C	8.1
606.151	499.27	1.19071	1D-Myo-inositol 1,4,5,6-tetrakisphosphate	HMDB04527	C11555	Group A	11.1	14	42	0.040424	0.0430893	267	0.0490809
						Group C	6
550.373	362.171	1.09073	Guanosine monophosphate	HMDB01397	C00144	Group A	14.75	33	99	0.042254	0.0438791	268	0.0492647
						Group C	9
473.59	526.96	0.475869	17-beta-estradiol 3-sulfate-17-(beta-D-glucuronide)	HMDB10358	C11289	Group A	15.4167	37	115	0.0432626	0.044902	269	0.0494485
						Group C	9.58333
550.274	357.179	357.179	Pantetheine 4'-phosphate	HMDB01416	C01134	Group A	15.4167	37	115	0.0433081	0.044902	270	0.0496324
						Group C	9.58333
307.881	213.01	1.19274	Deoxyribose 5-phosphate	HMDB01031	C00673	Group A	12.9091	23	68	0.0440827	0.0464515	271	0.0498162
						Group C	7.55556
550.75	352.142	1.3658	Prostaglandin E2	HMDB01220	C00584	Group A	12.8636	23.5	68.5	0.0479797	0.0464515	272	0.05
						Group C	7.61111
