# Supplementary material for: Metabolomics and pathway analyses to characterize metabolic alterations in pregnant dairy cows on D 17 and D 45 after AI
Source: Sci Rep. 2018 Apr 13;8:5973. doi: 10.1038/s41598-018-23983-2 (PMC5899158; doi:10.1038/s41598-018-23983-2)
Supplement: Supplementary file 4 — Supplemental table 3 [file 41598_2018_23983_MOESM4_ESM.xls]

## Sheet: pathway_results
Y. S. Guo1, J.Z.Tao:Metabolomics and pathway analyses to characterize metabolic alterations in pregnant dairy cows on D 17 and D 45 after AI:
Supplemental Talble 3. The results of the pathway ananlysis (Group A vs Group B).
pathway name	Total	Expected	Hits	Raw p	-log(p)	Holm adjust	FDR	Impact
Glycerolipid metabolism	18	0.29763	4	0.0001495	8.8082	0.012109	0.012109	0.22653
Glycerophospholipid metabolism	29	0.47951	4	0.0010276	6.8805	0.082209	0.041618	0.33944
Folate biosynthesis	16	0.26456	2	0.027271	3.6019	1	0.73632	0.19131
Taurine and hypotaurine metabolism	7	0.11574	1	0.11038	2.2038	1	1	0
Vitamin B6 metabolism	9	0.14881	1	0.13972	1.9681	1	1	0
alpha-Linolenic acid metabolism	9	0.14881	1	0.13972	1.9681	1	1	1
Biosynthesis of unsaturated fatty acids	42	0.69446	2	0.15122	1.889	1	1	0
Riboflavin metabolism	11	0.18188	1	0.16812	1.7831	1	1	0
Glycosylphosphatidylinositol(GPI)-anchor biosynthesis	14	0.23149	1	0.20906	1.5651	1	1	0.02488
Pentose and glucuronate interconversions	15	0.24802	1	0.22227	1.5039	1	1	0.25
Glyoxylate and dicarboxylate metabolism	16	0.26456	1	0.23527	1.447	1	1	0
Retinol metabolism	17	0.28109	1	0.24806	1.3941	1	1	0
Citrate cycle (TCA cycle)	20	0.3307	1	0.28522	1.2545	1	1	0.04132
Starch and sucrose metabolism	23	0.3803	1	0.32062	1.1375	1	1	0.03789
Fatty acid elongation in mitochondria	27	0.44644	1	0.36522	1.0073	1	1	0.02482
Inositol phosphate metabolism	28	0.46298	1	0.37592	0.97838	1	1	0
Fatty acid metabolism	39	0.64486	1	0.48283	0.7281	1	1	0.01138
Tyrosine metabolism	42	0.69446	1	0.50879	0.67571	1	1	0.12714
Primary bile acid biosynthesis	46	0.7606	1	0.54148	0.61345	1	1	0.02976
Purine metabolism	68	1.1244	1	0.68721	0.37511	1	1	0
the Total is the total number of compounds in the pathway; the Hits is the actually matched number from the user uploaded data; the Raw p is the original p value calculated from the enrichment analysis; the Holm p is the p value adjusted by Holm-Bonferroni method; the FDR p is the p value adjusted using False Discovery Rate; the Impact is the pathway impact value calculated from pathway topology …
