# Supplementary material for: Metabolomics and pathway analyses to characterize metabolic alterations in pregnant dairy cows on D 17 and D 45 after AI
Source: Sci Rep. 2018 Apr 13;8:5973. doi: 10.1038/s41598-018-23983-2 (PMC5899158; doi:10.1038/s41598-018-23983-2)
Supplement: Supplementary file 5 — Supplemental table 4 [file 41598_2018_23983_MOESM5_ESM.xls]

## Sheet: pathway_results
Y. S. Guo1, J.Z.Tao1:Metabolomics and pathway analyses to characterize metabolic alterations in pregnant dairy cows on D 17 and D 45 after AI
Supplemental Talble 4. The results of the pathway ananlysis (Group A vs Group C).
pathway name	Total	Expected	Hits	Raw p	-log(p)	Holm adjust	FDR	Impact
Folate biosynthesis	16	1.1848	7	6.5582e-05	9.6322	0.0053122	0.0053122	0.46088
One carbon pool by folate	8	0.59238	4	0.0015761	6.4528	0.12609	0.063833	0.72368
Glycerophospholipid metabolism	29	2.1474	7	0.0039897	5.524	0.31519	0.10772	0.38353
Vitamin B6 metabolism	9	0.66643	3	0.02385	3.736	1	0.38636	0.04902
alpha-Linolenic acid metabolism	9	0.66643	3	0.02385	3.736	1	0.38636	1
Glycerolipid metabolism	18	1.3329	4	0.038687	3.2523	1	0.52227	0.32775
Fructose and mannose metabolism	19	1.4069	4	0.046291	3.0728	1	0.53565	0.01705
Thiamine metabolism	7	0.51833	2	0.089273	2.4161	1	0.84157	0.4
Pantothenate and CoA biosynthesis	15	1.1107	3	0.093508	2.3697	1	0.84157	0.38775
Purine metabolism	68	5.0352	8	0.12354	2.0912	1	0.97782	0.15877
Amino sugar and nucleotide sugar metabolism	37	2.7398	5	0.13279	2.019	1	0.97782	0.13799
Inositol phosphate metabolism	28	2.0733	3	0.14754	1.9137	1	0.99588	0.14446
Pentose phosphate pathway	19	1.4069	3	0.16124	1.8248	1	1	0.11487
Ubiquinone and other terpenoid-quinone biosynthesis	3	0.22214	1	0.20624	1.5787	1	1	0
Phenylalanine, tyrosine and tryptophan biosynthesis	4	0.29619	2	0.26514	1.3275	1	1	0.5
Linoleic acid metabolism	5	0.37024	1	0.31971	1.1403	1	1	0
Citrate cycle (TCA cycle)	16	1.1848	1	0.33457	1.0949	1	1	0.11111
Retinol metabolism	17	1.2588	2	0.36242	1.015	1	1	0
Phenylalanine metabolism	9	0.66643	1	0.50066	0.69183	1	1	0
Methane metabolism	9	0.66643	1	0.50066	0.69183	1	1	0
Riboflavin metabolism	11	0.81452	1	0.57234	0.55802	1	1	0
Biosynthesis of unsaturated fatty acids	42	3.11	3	0.61378	0.48812	1	1	0
Tyrosine metabolism	42	3.11	3	0.61378	0.48812	1	1	0.27262
Ether lipid metabolism	13	0.96262	1	0.63382	0.45599	1	1	0
Glycosylphosphatidylinositol(GPI)-anchor biosynthesis	14	1.0367	1	0.66119	0.41371	1	1	0.02488
Selenoamino acid metabolism	15	1.1107	1	0.68653	0.3761	1	1	0
Pentose and glucuronate interconversions	15	1.1107	1	0.68653	0.3761	1	1	0.25
Arachidonic acid metabolism	36	2.6657	2	0.76078	0.27341	1	1	0.02076
Starch and sucrose metabolism	23	1.7031	1	0.83206	0.18385	1	1	0.03789
Glutathione metabolism	26	1.9252	1	0.86723	0.14245	1	1	0.03721
Aminoacyl-tRNA biosynthesis	64	4.739	3	0.86784	0.14175	1	1	0.02632
Fatty acid elongation in mitochondria	27	1.9993	1	0.87725	0.13096	1	1	0.02482
Cysteine and methionine metabolism	28	2.0733	1	0.88652	0.12045	1	1	0.02313
Steroid hormone biosynthesis	67	4.9612	3	0.88767	0.11916	1	1	0.01723
Glycine, serine and threonine metabolism	32	2.3695	1	0.91716	0.086477	1	1	0.00994
Steroid biosynthesis	35	2.5917	1	0.93461	0.067622	1	1	0
N-Glycan biosynthesis	35	2.5917	1	0.93461	0.067622	1	1	0
Pyrimidine metabolism	37	2.7398	1	0.94417	0.057446	1	1	0
Fatty acid metabolism	39	2.8879	1	0.95235	0.048827	1	1	0.01138
Arginine and proline metabolism	44	3.2581	1	0.96796	0.03257	1	1	0.07788
Primary bile acid biosynthesis	46	3.4062	1	0.97267	0.02771	1	1	0.02976
the Total is the total number of compounds in the pathway; the Hits is the actually matched number from the user uploaded data; the Raw p is the original p value calculated from the enrichment analysis; the Holm p is the p value adjusted by Holm-Bonferroni method; the FDR p is the p value adjusted using False Discovery Rate; the Impact is the pathway impact value calculated from pathway topology …
